# Supplementary material for: Structure and Immunocytochemical Analysis of Tracheoid Idioblasts in Nepenthes Pitchers
Source: Int J Mol Sci. 2026 May 9;27(10):4223. doi: 10.3390/ijms27104223 (PMC13207644; doi:10.3390/ijms27104223)
Supplement: Supplementary file 1 [file ijms-27-04223-s001.zip]

Archive with 1 entries (1 files):
- ijms-4281749-supplementary.pdf
